# Supplementary material for: Identification and Application of a Novel Immune-Related lncRNA Signature on the Prognosis and Immunotherapy for Lung Adenocarcinoma
Source: Diagnostics (Basel). 2022 Nov 21;12(11):2891. doi: 10.3390/diagnostics12112891 (PMC9689875; doi:10.3390/diagnostics12112891)
Supplement: Supplementary file 1 [file diagnostics-12-02891-s001.zip]

Archive with 1 entries (1 files):
- diagnostics-1954021-supplementary.pdf
